# Supplementary material for: Identification of Volatile Sulfur Compounds Produced by Schizophyllum commune
Source: J Fungi (Basel). 2021 Jun 8;7(6):465. doi: 10.3390/jof7060465 (PMC8226890; doi:10.3390/jof7060465)
Supplement: Supplementary file 1 [file jof-07-00465-s001.zip]

Archive with 2 entries (1 files):
- jof-1259381-supplementary/SupTables/
- jof-1259381-supplementary/SupTables/SupTables.pdf
